# Supplementary material for: The Association between Total Genotype Score and Athletic Performance in Weightlifters
Source: Genes (Basel). 2022 Nov 10;13(11):2091. doi: 10.3390/genes13112091 (PMC9690594; doi:10.3390/genes13112091)
Supplement: Supplementary file 1 [file genes-13-02091-s001.zip]

Archive with 3 entries (2 files):
- genes-1984808-supplementary/__MACOSX/
- genes-1984808-supplementary/__MACOSX/._Suplemental Table.xlsx
- genes-1984808-supplementary/Suplemental Table.xlsx
