# Supplementary material for: The Association between Total Genotype Score and Athletic Performance in Weightlifters
Source: Genes (Basel). 2022 Nov 10;13(11):2091. doi: 10.3390/genes13112091 (PMC9690594; doi:10.3390/genes13112091)
Supplement: Supplementary file 1 [file genes-13-02091-s001.zip › genes-1984808-supplementary/Suplemental Table.xlsx]

## Sheet: Supplemental Table S1
Supplemental Table S1 Frequency of each genetic polymorphism in weightlifters and controls.
ACE rs4341	Genotype						p value	Dominant (DD vs II+ID)	Recessive (DD+ID vs II)	Allele				p value
	DD		ID		II			p value	p value	D		I
Weightlifters (n = 192)	40	21	79	41	73	38	0.011	0.003	0.0618	159	41	225	59	0.06
International(n = 67)	12	18	22	33	33	49	0.05	0.1608	0.16	46	34	88	66	0.738
National(n = 125)	28	22	57	46	40	32	0.009	0.002	0.1	113	45	137	55	0.007
Controls(n = 416)	49	12	200	48	167	40				298	36	534	64
ACTN3 R577X	Genotype						p value	Dominant (RR+RX vs XX)	Recessive (RR vs RX+XX)	Allele				p value
	RR		RX		XX			p value	p value	R		X
Weightlifters (n = 192)	49	25	86	45	57	30	0.086	0.276	0.139	184	48	200	52	0.85
International(n = 67)	21	32	31	46	15	22	0.12	0.58	0.04	73	54	61	46	0.12
National(n = 125)	28	22	55	44	42	34	0.1	0.07	0.41	111	44	139	56	0.41
Controls(n = 416)	84	20	226	55	106	25				394	47	438	53
ALDH2 rs671	Genotype						p value	Dominant GG+GA vs AA	Recessive (GG vs GA+AA)	Allele				p value
	GG		GA		AA			p value	p value	G		A
Weightlifters (n = 192)	99	51	76	40	17	9	0.61	0.332	0.396	274	71	110	29	0.39
International(n = 67)	34	51	26	39	7	10	0.7	0.443	0.39	94	70	40	30	0.39
National(n = 125)	65	52	50	40	10	8	0.69	0.88	0.457	180	72	70	28	0.59
Controls(n = 416)	232	56	149	36	35	8				613	74	219	26
CHRNB3 rs4950	Genotype						p value	Dominant (AA vs GA+GG)	Recessive (AA+GA vs GG)	Allele				p value
	AA		GA		GG			p value	p value	A		G
Weightlifters (n = 192)	127	66	61	32	4	2	0.01	0.002	0.257	315	82	69	18	0.02
International(n = 67)	47	70	19	29	1	1	0.12	0.17	0.331	113	84	21	16	0.418
National(n = 125)	80	64	42	34	3	2	0.001	0.002	0.441	202	81	48	19	0.01
Controls(n = 416)	323	77	77	19	16	4				723	87	109	13
CKM rs8111989	Genotype						p value	Dominant (AA+GA vs GG)	Recessive (AA vs GA+GG)	Allele				p value
	AA		GA		GG			p value	p value	A		G
Weightlifters (n = 192)	152	79	34	18	6	3	0.24	0.6	0.17	338	88	46	12	0.29
International(n = 67)	52	78	13	19	2	3	0.73	0.776	0.533	117	87	17	13	0.64
National(n = 125)	100	80	21	17	4	3	0.26	0.622	0.174	221	88	29	12	0.295
Controls(n = 416)	308	74	98	24	10	2				714	86	118	14
CNTFR rs41274853	Genotype						p value	Dominant (CC vs CT+TT)	Recessive (CC+CT vs TT)	Allele				p value
	CC		CT		TT			p value	p value	C		T
Weightlifters (n = 192)	104	54	64	33	24	13	0.11	0.397	0.139	272	71	112	29	0.97
International(n = 67)	26	39	28	42	13	19	0.01	0.076	0.0068	80	60	54	40	0.008
National(n = 125)	78	62	36	29	11	9	0.04	0.019	0.959	192	77	58	23	0.068
Controls(n = 416)	210	50	170	41	36	9				590	71	242	29
FTO rs9989609	Genotype						p value	Dominant (TT vs TA+AA)	Recessive (TT+TA vs AA)	Allele				p value
	TT		TA		AA			p value	p value	T		A
Weightlifters (n = 192)	118	61	65	34	9	5	0.74	0.445	0.733	301	78	83	22	0.44
International(n = 67)	44	66	21	31	2	3	0.8	0.77	0.623	109	81	25	19	0.936
National(n = 125)	74	59	44	35	7	6	0.49	0.266	0.471	192	77	58	23	0.231
Controls(n = 416)	269	65	130	31	17	4				668	80	164	20
GALNTL6 rs558129	Genotype						p value	Dominant (CC vs CT+TT)	Recessive (CC+CT vs TT)	Allele				p value
	CC		CT		TT			p value	p value	C		T
Weightlifters (n = 192)	137	71	49	26	6	3	0.88	0.658	0.738	323	84	61	16	0.61
International(n = 67)	48	72	17	25	2	3	0.96	0.806	0.872	113	84	21	16	0.78
National(n = 125)	89	71	32	26	4	3	0.89	0.679	0.7399	210	84	40	16	0.63
Controls(n = 416)	304	73	101	24	11	3				709	85	123	15
IGF2 rs680	Genotype						p value	Dominant (CC+CT vs TT)	Recessive (CC vs CT+TT)	Allele				p value
	CC		CT		TT			p value	p value	C		T
Weightlifters (n = 192)	80	42	83	43	29	15	0.17	0.217	0.217	243	63	141	37	0.05
International(n = 67)	25	37	32	48	10	15	0.69	0.4	0.4	82	61	52	39	0.43
National(n = 125)	55	44	51	41	19	15	0.13	0.306	0.306	161	64	89	36	0.05
Controls(n = 416)	143	34	193	46	80	20				479	58	353	42
MCT1 rs1049434	Genotype						p value	Dominant (AA vs TA+TT)	Recessive (AA+TA vs TT)	Allele				p value
	AA		TA		TT			p value	p value	A		T
Weightlifters (n = 192)	75	39	91	47	26	14	0.1	0.0432	0.2102	241	63	143	37	0.035
International(n = 67)	28	42	30	45	9	13	0.56	0.357	0.409	86	64	48	36	0.27
National(n = 125)	47	38	61	49	17	13	0.11	0.0438	0.27	155	62	95	38	0.042
Controls(n = 416)	199	48	175	42	42	10				573	69	259	31
PPARGC1A rs8192678	Genotype						p value	Dominant (AA vs GA+GG)	Recessive (AA+GA vs GG)	Allele				p value
	AA		GA		GG			p value	p value	A		G
Weightlifters (n = 192)	35	18	102	53	55	29	0.09	0.823	0.049	172	45	212	55	0.22
International(n = 67)	13	19	38	57	16	24	0.095	0.936	0.039	64	48	70	52	0.147
National(n = 125)	22	18	64	51	39	31	0.37	0.726	0.253	108	43	142	57	0.55
Controls(n = 416)	79	19	184	44	153	37				342	41	490	59
TRHR rs7832552	Genotype						p value	Dominant (TT vs CT+CC)	Recessive (TT+CT vs CC)	Allele				p value
	TT		CT		CC			p value	p value	T		C
Weightlifters (n = 192)	52	27	98	51	42	22	0.11	0.325	0.183	202	53	182	47	0.85
International(n = 67)	13	19	32	48	22	33	0.14	0.0529	0.31	58	43	76	57	0.059
National(n = 125)	39	31	66	53	20	16	0.027	0.96	0.012	144	58	106	42	0.122
Controls(n = 416)	129	31	175	42	112	27				433	52	399	48

## Sheet: Supplemental Table S2
Supplemental Table S2 Characteristics and weightlifting performance among each genetic polymorphism.
	Weightlifters																			National																			International
ACTN3	RR（n=49）			RX（n=86）			XX（n=57）			p value	Dominant RR + RX n = 135）			p value	Recessive XX + RX (n = 143)			p value		RR（n=28）			RX（n=55）			XX（n=42）			p value	Dominant RR + RX n = 83）			p value	Recessive XX + RX (n = 97)			p value		RR（n=21）			RX（n=31）			XX（n=15）			p value	Dominant RR + RX n = 52）
Age, year	24.0612	±	9.36618	21.5465	±	6.34991	22.4286	±	9.47697	0.231	22.4593	±	7.64683	0.981	21.8944	±	7.71542	0.111	Age, year	19.6429	±	1.39348	19.3818	±	1.02724	19.5854	±	1.26443	0.568	19.4699	±	1.16176	0.946351	19.4688	±	1.13279	0.548532	Age, year	29.9524	±	12.0061	25.3871	±	9.40807	30.2	±	16.121	0.288	27.2308
Height, cm	164.85	±	9.10789	162.655	±	8.88987	162.681	±	8.22054	0.328	163.441	±	8.99658	0.584	162.665	±	8.59982	0.135	Height, cm	166.826	±	9.15287	162.896	±	7.73005	164.083	±	8.33295	0.133	164.19	±	8.37729	0.624672	163.41	±	7.97601	0.0862131	Height, cm	162.31	±	8.60151	162.226	±	10.7733	158.753	±	6.67285	0.455	162.26
Body weight, kg	75.6224	±	19.6389	71.7262	±	19.704	71.8221	±	18.2773	0.483	73.1404	±	19.6969	0.666	71.7644	±	19.0826	0.227	Body weight, kg	77.4536	±	19.3159	70.45	±	17.358	74.3619	±	18.8914	0.238	72.8127	±	18.2309	0.662449	72.1438	±	18.0471	0.200766	Body weight, kg	73.181	±	20.2732	73.9903	±	23.4396	64.7107	±	14.749	0.344	73.6635
Snatch, kg	106.576	±	27.9439	100.686	±	29.332	99.8596	±	23.9131	0.388	102.824	±	28.8712	0.496	100.357	±	27.2155	0.172	Snatch, kg	99.6786	±	22.763	93.1364	±	22.0501	97.381	±	22.17	0.402	95.3434	±	22.3714	0.62975	94.9742	±	22.0879	0.337642	Snatch, kg	115.771	±	31.9246	114.081	±	35.674	106.8	±	27.8906	0.701	114.763
Clean & Jerk, kg	132.102	±	32.9001	125.669	±	34.9939	125.351	±	32.1796	0.5	128.004	±	34.2659	0.618	125.542	±	33.7849	0.239	Clean & Jerk, kg	124.393	±	28.2598	116.327	±	27.2268	120.69	±	26.6508	0.425	119.048	±	27.674	0.748826	118.216	±	26.9267	0.309139	Clean & Jerk, kg	142.381	±	36.4077	142.242	±	41.1276	131.733	±	33.7167	0.642	142.298
Total, kg	238.678	±	60.5566	226.355	±	64.0547	225.211	±	54.7168	0.442	230.827	±	62.8619	0.558	225.899	±	60.3079	0.203	Total, kg	224.071	±	50.6842	209.464	±	48.9876	218.071	±	48.5549	0.411	214.392	±	49.7442	0.69242	213.191	±	48.7354	0.318573	Total, kg	258.152	±	68.0892	256.323	±	76.5147	245.2	±	67.0101	0.851	257.062
Snatch, kg/kg BW	1.43392	±	0.298524	1.42161	±	0.277411	1.41738	±	0.289753	0.954	1.42608	±	0.284207	0.848	1.4199	±	0.28139	0.768	Snatch, kg/kg BW	1.30414	±	0.191251	1.34003	±	0.231603	1.33147	±	0.2284	0.783	1.32792	±	0.218309	0.933799	1.33632	±	0.229063	0.457336	Snatch, kg/kg BW	1.60697	±	0.330872	1.56634	±	0.296048	1.65794	±	0.314499	0.642	1.58275
Clean & Jerk, kg/kg BW	1.77825	±	0.360164	1.77962	±	0.363887	1.78465	±	0.456405	0.996	1.77912	±	0.361193	0.929	1.78162	±	0.401767	0.959	Clean & Jerk, kg/kg BW	1.62572	±	0.248074	1.67476	±	0.298398	1.65043	±	0.275873	0.745	1.65821	±	0.281859	0.882727	1.66422	±	0.287639	0.488931	Clean & Jerk, kg/kg BW	1.98162	±	0.390181	1.96566	±	0.398718	2.16048	±	0.636365	0.378	1.97211
Total, kg/kg BW	3.21217	±	0.65413	3.20122	±	0.635586	3.20204	±	0.721	0.995	3.2052	±	0.639961	0.976	3.20155	±	0.668446	0.923	Total, kg/kg BW	2.92985	±	0.433449	3.01479	±	0.524269	2.9819	±	0.499411	0.762	2.98613	±	0.494468	0.964273	3.00055	±	0.511269	0.46937	Total, kg/kg BW	3.58859	±	0.71619	3.532	±	0.687787	3.81842	±	0.892469	0.47	3.55486
Snatch point	87.1833	±	13.6624	85.2957	±	11.4753	83.308	±	11.6242	0.264	85.9808	±	12.2973	0.166	84.5118	±	11.5343	0.85	Snatch point	77.6618	±	7.50761	79.2222	±	8.38533	78.5355	±	7.96679	0.703	78.6958	±	8.0879	0.916059	78.9248	±	8.17162	0.446045	Snatch point	99.8786	±	8.703	96.0713	±	7.67604	97.852	±	8.50885	0.265	97.6088
Clean & Jerk point	108.72	±	17.2196	106.419	±	14.6645	102.954	±	14.0209	0.143	107.254	±	15.6159	0.074	105.038	±	14.462	0.145	Clean & Jerk point	97.685	±	12.0591	98.5675	±	10.7075	97.0552	±	10.1086	0.789	98.2698	±	11.1158	0.54123	97.9127	±	10.4259	0.928264	Clean & Jerk point	123.433	±	10.8409	120.348	±	9.45579	120.85	±	8.02306	0.512	121.594
Total point	195.307	±	29.9542	192.191	±	25.7035	184.554	±	27.6131	0.108	193.322	±	27.2534	0.044	189.147	±	26.6505	0.178	Total point	174.315	±	16.3751	178.514	±	19.182	175.255	±	17.4899	0.524	177.098	±	18.2918	0.585284	177.103	±	18.4458	0.444553	Total point	223.295	±	18.7612	216.456	±	16.0693	210.589	±	34.183	0.233	219.218
	Weightlifters																			National																			International
CNTFR	CC（n=104）			CT（n=64）			TT（n=24）			p value	Dominant CC + CT n = 168）			p value	Recessive TT + CT (n = 25)			p value		CC（n=77）			CT（n=36）			TT（n=11）			p value	Dominant CC + CT n = 114）			p value	Recessive TT + CT (n = 47)			p value		CC（n=26）			CT（n=28）			TT（n=13）			p value	Dominant CC + CT n = 54）
Age, year	21.27	±	6.481	23.63	±	9.022	24.46	±	11.557	0.085	22.16	±	7.602	0.354	23.86	±	9.723	0.035	Age, year	19.6282	±	1.24951	19.2857	±	1.0452	19.3636	±	1.20605	0.340845	19.5221	±	8.24943	0.684493	19.3043	±	1.07227	0.129862	Age, year	26.1923	±	11.6035	29.0714	±	11.4178	28.7692	±	14.521	0.658	27.6852
Height, cm	163.028	±	8.40584	162.953	±	8.85257	164.708	±	10.1434	0.672	162.999	±	8.55335	0.438	163.432	±	9.19608	0.753	Height, cm	163.814	±	8.32127	165.025	±	8.14769	163.682	±	9.52437	0.759804	164.2	±	1.19596	0.864739	164.711	±	8.40006	0.564256	Height, cm	160.7	±	8.38117	160.289	±	9.14996	165.577	±	10.9465	0.209	160.487
Body weight, kg	72.7327	±	18.1902	71.0236	±	17.944	77.4208	±	26.1137	0.383	72.0816	±	18.0621	0.341	72.7683	±	20.5342	0.99	Body weight, kg	73.0256	±	18.14	74.9792	±	18.9154	70.1273	±	19.685	0.727785	73.6425	±	18.327	0.580112	73.8436	±	18.9943	0.813044	Body weight, kg	71.8538	±	18.6724	65.9379	±	15.486	83.5923	±	29.9013	0.039	68.7863
Snatch, kg	96.9423	±	23.7187	105.542	±	25.9661	114.021	±	39.955	0.009	100.219	±	24.8772	0.112	107.855	±	30.4089	0.007	Snatch, kg	94.6218	±	22.4783	102.194	±	21.0927	85.8182	±	20.3952	0.0661398	97.0132	±	22.2397	0.109453	98.3617	±	21.8646	0.361595	Snatch, kg	103.904	±	26.3507	109.846	±	31.0216	137.885	±	36.9742	0.006	106.985
Clean & Jerk, kg	120.74	±	28.6451	131.359	±	30.801	140.062	±	47.0186	0.012	124.786	±	29.845	0.134	133.733	±	35.8697	0.007	Clean & Jerk, kg	117.846	±	27.7316	127.222	±	25.8547	107.091	±	23.0888	0.064041	120.807	±	27.3906	0.0875765	122.511	±	26.4336	0.350463	Clean & Jerk, kg	129.423	±	30.1236	136.679	±	35.9854	167.962	±	44.1958	0.008	133.185
Total, kg	217.683	±	52.0654	236.902	±	56.4788	258.25	±	88.5688	0.005	225.004	±	54.4327	0.085	242.724	±	66.8966	0.005	Total, kg	212.468	±	49.9006	229.417	±	46.7127	192.909	±	43.0545	0.062859	217.82	±	49.3483	0.0944071	220.872	±	48.0351	0.352696	Total, kg	233.327	±	56.2116	246.525	±	66.6606	313.538	±	79.1532	0.002	240.17
Snatch, kg/kg BW	1.3539	±	0.25256	1.5101	±	0.28229	1.4943	±	0.351	0.001	1.4134	±	0.27421	0.288	1.5058	±	0.30054	0.000241	Snatch, kg/kg BW	1.31277	±	0.224705	1.38774	±	0.205695	1.25312	±	0.216875	0.118134	1.33645	±	0.220763	0.247578	1.35623	±	0.213862	0.282878	Snatch, kg/kg BW	1.47718	±	0.2936	1.66735	±	0.292383	1.69845	±	0.313805	0.031	1.57578
Clean & Jerk, kg/kg BW	1.6865	±	0.31206	1.8827	±	0.36224	1.9175	±	0.61895	0.001	1.7612	±	0.34454	0.237	1.8922	±	0.44333	0.000353	Clean & Jerk, kg/kg BW	1.63337	±	0.273627	1.72827	±	0.275673	1.57536	±	0.301993	0.14573	1.66334	±	0.276623	0.371497	1.69248	±	0.286238	0.258446	Clean & Jerk, kg/kg BW	1.84569	±	0.368039	2.08132	±	0.367361	2.20704	±	0.678348	0.038	1.96787
Total, kg/kg BW	3.2043	±	0.66313	3.3928	±	0.63879	3.4119	±	0.9306	0.001	3.1746	±	0.61367	0.236	3.398	±	0.72422	0.000223	Total, kg/kg BW	2.94614	±	0.492863	3.11601	±	0.477016	2.82848	±	0.510067	0.1275	2.99979	±	0.492233	0.307197	3.04872	±	0.494806	0.263663	Total, kg/kg BW	3.32287	±	0.656955	3.74867	±	0.650893	3.90549	±	0.931182	0.029	3.54366
Snatch point	82.5841	±	10.7997	82.5841	±	10.7997	89.1871	±	15.5341	0.003	84.7214	±	11.5449	0.186	88.4651	±	12.9391	0.001	Snatch point	78.4887	±	8.23013	80.1328	±	6.55517	74.8491	±	10.0364	0.154659	79.0079	±	7.74947	0.207974	78.8962	±	7.72695	0.781108	Snatch point	94.8704	±	7.91103	98.5593	±	8.9166	101.319	±	5.53737	0.05	96.7831
Clean & Jerk point	102.752	±	13.7743	109.933	±	15.0159	110.27	±	19.0829	0.004	105.487	±	14.6395	0.249	110.025	±	16.1112	0.001	Clean & Jerk point	97.4827	±	10.569	99.7858	±	9.23801	94.2518	±	15.7694	0.290873	98.21	±	10.1836	0.431974	98.4906	±	11.1625	0.619091	Clean & Jerk point	118.558	±	9.54899	122.979	±	10.0846	123.825	±	7.51699	0.144	120.851
Total point	185.317	±	23.8984	198.127	±	26.5195	194.372	±	39.1806	0.01	190.197	±	25.6222	0.617	197.103	±	30.2976	0.004	Total point	175.932	±	17.7867	179.918	±	15.3798	169.1	±	25.2697	0.198562	177.191	±	17.0969	0.32122	177.386	±	18.4452	0.666185	Total point	213.473	±	16.7149	221.538	±	17.9973	215.755	±	36.4607	0.402	217.655
	Weightlifters																			National																			International
PPARGC1A	AA（n=35）			GA（n=102）			GG（n=55）			p value	Dominant GG + GA （n = 187）			p value	Recessive AA + GA (n = 137)			p value		AA（n= 22）			GA（n = 64）			GG（n = 39）			p value	Dominant GG + GA （n = 86 ）			p value	Recessive AA + GA (n = 103 )			p value		AA（n = 13）			GA（n = 38）			GG（n = 16）			p value	Dominant GG + GA （n = 51）
Age, year	22.4	±	7.441	22.36	±	7.279	22.65	±	10.222	0.978	22.46	±	8.383	0.966	22.37	±	7.293	0.354	Age, year	19.2273	±	1.30683	19.6094	±	1.10722	19.5	±	1.26811	0.335299	19.5686	±	1.16474	0.267011	19.5116	±	1.16563	0.961676	Age, year	27.7692	±	10.2075	27	±	10.361	30.125	±	16.7486	0.689477	27.9259
Height, cm	160.737	±	7.80803	162.697	±	8.80172	165.74	±	8.77683	0.02	163.77	±	8.88512	0.048	162.193	±	8.572	0.438	Height, cm	163.855	±	7.93418	163.263	±	8.49365	165.762	±	8.24665	0.434584	164.219	±	8.44751	0.848224	163.416	±	8.30983	0.146657	Height, cm	155.462	±	3.82133	161.758	±	9.32954	165.688	±	10.2484	0.0107153	162.922
Body weight, kg	65.3846	±	14.4394	72.5956	±	19.7218	77.72	±	19.7823	0.012	74.3908	±	19.8318	0.003	70.7534	±	18.7334	0.341	Body weight, kg	70.0318	±	16.1995	72.1492	±	18.1226	77.1385	±	19.7732	0.268677	74.0383	±	18.8262	0.313951	71.6076	±	17.5818	0.138697	Body weight, kg	57.52	±	4.98968	73.3474	±	22.3961	79.1375	±	20.3795	0.0136607	75.063
Snatch, kg	92.7343	±	19.8891	101.608	±	28.5298	108.427	±	28.258	0.029	103.997	±	28.5314	0.007	99.3409	±	26.8041	0.112	Snatch, kg	93.4545	±	23.8861	94.9688	±	22.6806	99.2179	±	20.7132	0.540983	96.5777	±	21.9511	0.576763	94.5814	±	22.862	0.265219	Snatch, kg	91.5154	±	10.9447	112.789	±	33.7834	130.875	±	32.0897	0.00403269	118.148
Clean & Jerk, kg	115.086	±	24.8233	127.181	±	34.4875	133.182	±	32.3077	0.036	129.283	±	33.7582	0.006	124.091	±	32.6401	0.134	Clean & Jerk, kg	115.773	±	29.9268	118.812	±	27.6198	123.051	±	25.2888	0.576662	120.417	±	26.7151	0.506384	118.035	±	28.0795	0.324097	Clean & Jerk, kg	113.923	±	13.2757	141.276	±	40.2817	157.875	±	34.9326	0.00586781	146.194
Total, kg	207.82	±	44.4737	228.789	±	62.7629	243.427	±	61.792	0.024	233.917	±	62.6191	0.005	223.432	±	59.1959	0.085	Total, kg	209.227	±	53.5999	213.781	±	50.0439	222.269	±	45.5947	0.559749	216.995	±	48.3574	0.535349	212.616	±	50.695	0.293036	Total, kg	205.438	±	23.8044	254.066	±	73.776	295	±	66.9196	0.00230518	266.194
Snatch, kg/kg BW	1.4325	±	0.21931	1.4192	±	0.28827	1.4258	±	0.319	0.97	1.4215	±	0.29839	0.804	1.4226	±	0.27161	0.288	Snatch, kg/kg BW	1.33472	±	0.163316	1.33369	±	0.229874	1.31844	±	0.237949	0.936688	1.32792	±	0.23192	0.870959	1.33396	±	0.213905	0.728596	Snatch, kg/kg BW	1.5979	±	0.206002	1.56311	±	0.32085	1.68759	±	0.346158	0.406443	1.59999
Clean & Jerk, kg/kg BW	1.7741	±	0.29171	1.7805	±	0.36654	1.7855	±	0.48462	0.991	1.7822	±	0.41023	0.891	1.7789	±	0.34793	0.237	Clean & Jerk, kg/kg BW	1.64456	±	0.211638	1.67195	±	0.294859	1.63499	±	0.289381	0.794099	1.65796	±	0.291928	0.803631	1.66494	±	0.275045	0.58788	Clean & Jerk, kg/kg BW	1.99337	±	0.282611	1.96335	±	0.404954	2.15221	±	0.656516	0.384862	2.01931
Total, kg/kg BW	3.2043	±	0.66313	3.1997	±	0.64943	3.2113	±	0.77782	0.994	3.2037	±	0.69464	0.978	3.2014	±	0.61427	0.236	Total, kg/kg BW	2.97928	±	0.368657	3.00564	±	0.519917	2.95343	±	0.521248	0.873848	2.98587	±	0.518486	0.94433	2.9989	±	0.483799	0.645555	Total, kg/kg BW	3.59127	±	0.483351	3.52646	±	0.718491	3.8398	±	0.946298	0.370482	3.6193
Snatch point	87.0771	±	11.562	87.0771	±	11.562	83.5336	±	13.3042	0.375	84.8789	±	12.2851	0.319	85.9805	±	11.6424	0.186	Snatch point	79.8791	±	5.98246	79.0225	±	7.78778	77.3195	±	9.29527	0.42443	78.3777	±	8.38678	0.329005	79.2416	±	7.34408	0.258762	Snatch point	99.2585	±	7.77085	96.6892	±	8.33414	98.6806	±	8.55565	0.538872	97.2793
Clean & Jerk point	107.791	±	14.9802	107.445	±	15.1152	102.478	±	15.4772	0.116	105.705	±	15.3782	0.462	107.533	±	15.0266	0.249	Clean & Jerk point	98.4164	±	7.24009	99.157	±	11.2058	95.4231	±	11.4763	0.225858	97.7432	±	11.399	0.725963	98.9676	±	10.3018	0.103504	Clean & Jerk point	123.656	±	10.5018	121.403	±	9.53624	119.675	±	9.15672	0.54536	120.891
Total point	196.008	±	26.4247	192.639	±	26.099	183.792	±	30.0545	0.072	189.54	±	27.7778	0.2	193.5	±	26.1266	0.617	Total point	180.109	±	15.4723	177.508	±	17.3683	172.742	±	19.9598	0.24931	175.703	±	18.4427	0.250012	178.173	±	16.8531	0.144564	Total point	222.915	±	17.6559	218.122	±	16.8156	210.727	±	33.9291	0.324466	215.931
	Weightlifters																			National																			International
ACE	DD（n=40）			ID（n=79）			II（n=73）			p value	Dominant DD + ID （n = 119）			p value	Recessive II + ID (n = 152)			p value		DD（n=28）			ID（n=57）			II（n=40）			p value	Dominant DD + ID （n = 85）			p value	Recessive II + ID (n = 97)			p value		DD（n=12）			ID（n=22）			II（n=33）			p value	Dominant DD + ID （n = 34）
Age, year	21.3	±	6.933	21.35	±	5.465	24.26	±	10.681	0.055	21.33	±	5.973	0.034	22.75	±	8.499	0.265	Age, year	19.1786	±	0.904866	19.4286	±	1.31919	19.85	±	1.12204	0.057	164.392	±	8.66003	0.632945	19.3452	±	1.19733	0.593366	Age, year	26.25	±	11.4107	26.2273	±	8.37759	29.6061	±	14.1905	0.525	26.2353
Height, cm	165.975	±	9.07766	162.189	±	8.7452	162.797	±	8.3915	0.073	163.472	±	9.00223	0.6	162.483	±	8.55292	0.033	Height, cm	166.811	±	8.60682	163.182	±	8.50542	163.655	±	7.66674	0.153	19.3452	±	1.19733	0.0245434	164.392	±	8.66003	0.346274	Height, cm	164.025	±	10.218	159.659	±	9.03426	161.758	±	9.20693	0.42	161.2
Body weight, kg	77.814	±	22.0192	70.3589	±	17.7405	72.5603	±	18.9396	0.136	72.8648	±	19.5139	0.915	71.4161	±	18.2984	0.097	Body weight, kg	77.7286	±	20.7059	70.9061	±	18.4938	73.715	±	16.2841	0.273	73.1535	±	19.3966	0.866283	73.1535	±	19.3966	0.344414	Body weight, kg	78.0133	±	25.8185	68.9409	±	15.9375	71.1606	±	21.9141	0.477	72.1429
Snatch, kg	108.438	±	27.683	96.7468	±	25.853	104.01	±	28.362	0.064	100.677	±	26.9416	0.422	100.235	±	27.2409	0.1	Snatch, kg	99.6071	±	20.6995	92.2193	±	22.2412	98.95	±	22.9324	0.215	94.6529	±	21.9021	0.324805	94.6529	±	21.9021	0.0706311	Snatch, kg	129.042	±	31.682	108.477	±	31.0424	110.142	±	33.139	0.168	115.735
Clean & Jerk, kg	133.887	±	32.3648	120.544	±	31.3086	129.411	±	33.6637	0.073	125.029	±	32.1592	0.375	124.803	±	32.6566	0.12	Clean & Jerk, kg	122.571	±	24.7363	115.421	±	28.3063	123.475	±	27.1567	0.291	117.776	±	27.2446	0.277705	117.776	±	27.2446	0.0360711	Clean & Jerk, kg	160.292	±	33.5468	133.818	±	35.3319	136.606	±	39.4152	0.116	143.162
Total, kg	242.325	±	59.7041	217.291	±	56.8705	234.79	±	63.1109	0.061	225.706	±	58.7967	0.322	225.695	±	60.3886	0.123	Total, kg	222.179	±	45.1246	207.64	±	50.2668	222.425	±	49.816	0.253	212.429	±	48.8492	0.295734	212.429	±	48.8492	0.0583566	Total, kg	289.333	±	64.7784	242.295	±	66.0845	249.779	±	74.2591	0.159	258.897
Snatch, kg/kg BW	1.432	±	0.31109	1.3925	±	0.2692	1.4523	±	0.28777	0.427	1.4058	±	0.28326	0.276	1.4212	±	0.27895	0.843	Snatch, kg/kg BW	1.31463	±	0.224571	1.31963	±	0.218094	1.35277	±	0.225805	0.713	1.31798	±	0.21892	0.419729	1.31798	±	0.21892	0.218143	Snatch, kg/kg BW	1.70602	±	0.319927	1.58145	±	0.300841	1.57297	±	0.311097	0.424	1.62542
Clean & Jerk, kg/kg BW	1.7736	±	0.39989	1.7364	±	0.33615	1.8328	±	0.43689	0.314	1.7489	±	0.35757	0.17	1.7827	±	0.38951	0.898	Clean & Jerk, kg/kg BW	1.61754	±	0.277503	1.64905	±	0.278865	1.69157	±	0.282282	0.547	1.63867	±	0.277161	0.328796	1.63867	±	0.277161	0.281061	Clean & Jerk, kg/kg BW	2.1376	±	0.414012	1.9626	±	0.371492	2.00389	±	0.526528	0.566	2.02436
Total, kg/kg BW	3.2043	±	0.66313	3.1289	±	0.59975	3.2851	±	0.70346	0.351	3.1547	±	0.63508	0.198	3.2039	±	0.65413	0.989	Total, kg/kg BW	2.93217	±	0.496984	2.96868	±	0.491414	3.04434	±	0.502531	0.623	2.95665	±	0.490592	0.362128	2.95665	±	0.490592	0.243332	Total, kg/kg BW	3.84362	±	0.721913	3.54405	±	0.664703	3.57685	±	0.803367	0.498	3.64978
Snatch point	83.523	±	12.4734	83.523	±	12.4734	87.7848	±	11.4465	0.081	83.7428	±	12.3695	0.023	85.7418	±	12.0714	0.318	Snatch point	77.4675	±	8.65613	78.4539	±	8.51015	79.732	±	6.79371	0.507	78.1289	±	8.51959	0.260788	78.1289	±	8.51959	0.995786	Snatch point	97.6525	±	7.52184	97.8455	±	9.65894	97.5458	±	7.69642	0.992	97.7774
Clean & Jerk point	102.772	±	15.6591	104.917	±	15.8313	109.165	±	14.0907	0.07	104.196	±	15.74	0.025	106.957	±	15.1218	0.135	Clean & Jerk point	94.4657	±	9.40727	98.5581	±	12.0856	99.2465	±	9.29097	0.158	97.21	±	11.3826	0.291342	97.21	±	11.3826	0.747346	Clean & Jerk point	122.155	±	8.16559	121.392	±	12.1372	121.187	±	8.33736	0.957	121.661
Total point	187.294	±	27.9585	188.4	±	27.3266	195.105	±	27.4567	0.222	188.028	±	27.4269	0.085	187.294	±	27.9585	0.386	Total point	173.359	±	19.4369	176.505	±	18.9622	178.626	±	15.4254	0.497	175.468	±	19.0619	0.326004	175.468	±	19.0619	0.555977	Total point	219.81	±	14.0143	219.219	±	20.8724	215.08	±	25.5985	0.73	219.428
[truncated: 7 more columns]

## Sheet: Supplemental Table S3
Supplemental Table S3 Genetic markers for strength/power athletic status.
Gene symbol	Gene name	rs number	Polymorphism	Reference	TaqMan Assay ID
ACE	Angiotensin I converting enzyme	rs4341	I/D	Wang et al., 2013	C__29403047_10(rs4341)
ACTN3	Alpha-actinin3	rs1815739	C>T	Kikuchi et al., 2014	C____590093_1_
ALDH2	Mitochondrial aldehyde dehydrogenase 2	rs671	G>A	Kikuchi et al., 2022	C__11703892_10
CHRNB3	Cholinergic receptor, nicotinic, beta 3	rs4950	A>G	Peplonska et al., 2017	C___8238995_20
CKM	Muscle-Specific Creatine Kinase	rs8111989	A>G	Fedotovskaia et al., 2012	C___3145002_10
CNTFR	Cilliary neurotrophic factor receptor	rs41274853	C>T	Homma et al., 2020	C__86339118_10
FTO	Fat mass and obesity associated gene	rs9939609	T>A	Guilherme et al., 2019	C__30090620_10
GALNT6	N-acetylgalactosaminyltransferase-like 6	rs558129	C>T	Díaz Ramírez et al., 2020	C____968950_10
IGF2	Insulin-like growth factor2	rs680	G>A	Itaka et al., 2016	C_189206272_10
MCT1	Monocarboxylate transporter 1	rs1049434	A>T	Kikuchi et al., 2017	C___2017662_30
PPARGC1A	Peroxisome proliferator activates receptor gamma coactivator 1 alpha	rs8192678	A>G	Gineviciene et al., 2016	C___1643192_20
TRHR	Thyrotropin-releasing hormone receptor	rs7832552	T>C	Miyamoto-Mikami et al., 2017	C__29085798_10

## Sheet: Supplemental Table S4
Supplemental Table S4 Frequency of each genetic polymorphism in power-oriented athletes and controls.
Gene	Genotype	n(%)					p value
		Power-oriented athletes		Controls			Power-oriented athletes vs Control
		(n = 177)		(n = 416)			Dominant	Recessive	Allele
ACE	DD	19	10.7345	49	12		DD /II+ID	DD+ID / II	D/I
rs4341	ID	78	44.0678	200	48		0.714	0.253	0.313
	II	80	45.1977	167	40
ACTN3	RR	43	24.2938	84	20		RR+RX/XX	RR/RX+XX	R/X
rs1815739	RX	90	50.8475	226	55		0.265	0.873	0.456
	XX	44	24.8588	106	25
CHRNB3	AA	142	80.226	323	77		AA/GA+GG)	AA+GA/GG	A/G
rs4950	GA	33	18.6441	77	19		0.484	0.077	0.203
	GG	2	1.12994	16	4
CNTFR	CC	102	57.6271	210	50		CC/CT+TT	CC+CT/TT	C/T
rs41274853	CT	63	35.5932	170	41		0.443	0.11	0.112
	TT	12	6.77966	36	9
MCT1	AA	82	46.3277	199	48		AA/TA+TT	AA/TA vs TT	A/T
rs1049434	TA	77	43.5028	175	42		0.736	0.978	0.788
	TT	18	10.1695	42	10
PPARGC1A	AA	32	18.0791	79	19		AA/GA+GG)	AA+GA/GG	A/G
rs8192678	GA	94	53.1073	184	44		0.794	0.061	0.26
	GG	51	28.8136	153	37

## Sheet: Supplemental Table S5
Supplemental Table S5 weightlifting performance among six genetic polymorphism
Gene		(n = 192)	Wilks point(total)			Genotype	Dominant	Recessive
ACE	DD	40	187.294	±	27.9585	DD/ID/II	DD /II+ID	DD+ID / II
rs4341	ID	79	188.4	±	27.3266	0.22	0.09	0.39
	II	73	195.105	±	27.4567
ACTN3	RR	49	195.307	±	29.9542	RR/RX/XX	RR+RX/XX	RR/RX+XX
rs1815739	RX	86	192.191	±	25.7035	0.11	0.04	0.18
	XX	57	184.554	±	27.6131
CHRNB3	AA	127	190.106	±	29.0106	AA/GA/GG	AA/GA+GG	AA+GA/GG
rs4950	GA	61	191.897	±	24.6992	0.912	0.652	0.924
	GG	4	192.205	±	28.9892
CNTFR	CC	104	185.317	±	23.8984	CC/CT/TT	CC/CT+TT	CC+CT/TT
rs41274853	CT	64	198.127	±	26.5195	0.004	0.01	0.62
	TT	24	194.372	±	39.1806
MCT1	AA	75	192.598	±	21.3119	AA/TA/TT	AA/TA+TT	AA/TA vs TT
rs1049434	TA	91	187.737	±	27.7537	0.36	0.244	0.648
	TT	26	193.685	±	29.1938
PPARGC1A	AA	35	196.008	±	26.4247	AA/GA/GG	AA/GA+GG)	AA+GA/GG
rs8192678	GA	102	192.639	±	26.099	0.07	0.2	0.62
	GG	55	183.792	±	30.0545
